# Supplementary material for: Universal activity-based labeling method for ammonia- and alkane-oxidizing bacteria
Source: ISME J. 2021 Nov 6;16(4):958–71. doi: 10.1038/s41396-021-01144-0 (PMC8941013; doi:10.1038/s41396-021-01144-0)
Supplement: Supplementary file 2 — Supplementary Table S4 [file 41396_2021_1144_MOESM2_ESM.xlsx]

## Sheet: binning_results_wwtp
bin_id	taxonomy_contained	completeness	redundancy	strain_heterogeneity	genome_size_bp	gc	no_contigs	n50_contigs	coverage_total	cov untreated	cov -1,7OD, -dye	cov +1,7OD, -dye	cov -1,7OD, +dye	cov +1,7OD, +dye, +sorting	cov_norm untreated	cov_norm -1,7OD, -dye	cov_norm +1,7OD, -dye	cov_norm -1,7OD, +dye	cov_norm +1,7OD, +dye, +sorting	reads_aligned untreated	reads_aligned -1,7OD, -dye	reads_aligned +1,7OD, -dye	reads_aligned -1,7OD, +dye	reads_aligned +1,7OD, +dye, +sorting	reads_aligned_pct untreated	reads_aligned_pct -1,7OD, -dye	reads_aligned_pct +1,7OD, -dye	reads_aligned_pct -1,7OD, +dye	reads_aligned_pct +1,7OD, +dye, +sorting
metabat2.58	d__Bacteria;p__Proteobacteria;c__Gammaproteobacteria;o__Betaproteobacteriales;f__Nitrosomonadaceae;g__Nitrosomonas;s__	100	0.81	50	2733194	42.1	144	34531	63.9146	0.691834	6.66866	6.22531	3.57967	46.7491	0.691834	7.49219	8.18554	6.8352	59.0784	38651	86133	75993	47179	583629	0.371457	0.939754	0.996389	0.86147	6.41916
metabat2.48_sub	d__Bacteria;p__Acidobacteriota;c__Holophagae;o__Holophagales;f__Holophagaceae;g__Geothrix;s__	97.37	2.42	60	3912350	65.7	510	11363	19.3807	17.9615	0.593933	0.426197	0.278124	0.120915	17.9615	0.667279	0.560398	0.531064	0.152804	345886	47858	36125	27321	16067	3.32415	0.522155	0.473656	0.498871	0.176716
metabat2.55	d__Bacteria;p__Planctomycetota;c__Planctomycetes;o__Pirellulales;f__Ga0077529;g__;s__	95.33	0.57	0	6428913	56.7	140	85593	31.9592	0.547765	8.66021	13.0761	8.02726	1.64788	0.547765	9.72968	17.1935	15.3276	2.08249	70331	260972	357187	231934	61054	0.67592	2.84733	4.68329	4.23502	0.671515
metabat2.44	d__Bacteria;p__Proteobacteria;c__Gammaproteobacteria;o__Competibacterales;f__Competibacteraceae;g__Contendobacter;s__	93.87	2.7	8.33	3572957	59.3	76	72395	123.879	3.3432	4.47421	2.922	3.084	110.056	3.3432	5.02675	3.84208	5.88873	139.081	83910	91469	62400	61239	1762438	0.806421	0.997972	0.818163	1.1182	19.3845
concoct.108_sub	d__Bacteria;p__Proteobacteria;c__Gammaproteobacteria;o__Betaproteobacteriales;f__Rhodocyclaceae;g__;s__	92.88	1.32	44.44	3417903	64.5	258	25571	19.3888	1.38611	3.23122	2.61823	1.91053	10.2427	1.38611	3.63026	3.44266	3.64806	12.944	85335	100761	80420	60191	170539	0.820116	1.09935	1.05443	1.09906	1.87571
maxbin2.002	d__Bacteria;p__Bacteroidota;c__Bacteroidia;o__AKYH767-A;f__2013-40CM-41-45;g__;s__	92.38	6.03	33.33	4434582	54.4	745	8907	20.6965	17.6007	1.39711	0.993912	0.545275	0.159475	17.6007	1.56964	1.30687	1.04117	0.201535	369680	48486	35114	23867	12220	3.55283	0.529006	0.4604	0.435802	0.134404
metabat2.35	d__Bacteria;p__Proteobacteria;c__Gammaproteobacteria;o__Competibacterales;f__Competibacteraceae;g__Contendobacter;s__	92.14	6.45	55	3461867	59.6	505	9895	83.1447	4.07961	6.58356	5.77531	4.33755	62.3687	4.07961	7.39659	7.59384	8.28232	78.8174	92474	119019	99998	77881	1000092	0.888726	1.29856	1.31113	1.42208	10.9997
concoct.28	d__Bacteria;p__Proteobacteria;c__Gammaproteobacteria;o__Chromatiales;f__;g__;s__	91.92	1.69	18.75	4126117	60.9	578	9270	16.1726	0.597483	6.32578	4.4642	4.31922	0.465946	0.597483	7.10697	5.86989	8.24732	0.588832	50515	139103	98475	94269	20779	0.485477	1.51768	1.29116	1.72132	0.228542
metabat2.11	d__Bacteria;p__Proteobacteria;c__Gammaproteobacteria;o__Betaproteobacteriales;f__Rhodocyclaceae;g__Dechloromonas;s__	91.8	5.13	73.68	2987508	66	598	6731	77.1887	3.51493	26.4565	21.1636	20.4481	5.60554	3.51493	29.7237	27.8276	39.0446	7.08392	94976	374576	293037	284966	90118	0.912772	4.08681	3.84218	5.20337	0.991181
metabat2.23	d__Bacteria;p__Proteobacteria;c__Gammaproteobacteria;o__Competibacterales;f__Competibacteraceae;g__Contendobacter;s__	89.36	2.64	7.69	3724861	59.2	262	22814	20.5163	0.922322	4.79851	4.17718	3.02409	7.59425	0.922322	5.39109	5.49249	5.77434	9.59712	52857	102041	84821	63973	147732	0.507985	1.11332	1.11214	1.16812	1.62486
maxbin2.055_sub	d__Bacteria;p__Proteobacteria;c__Gammaproteobacteria;o__Competibacterales;f__Competibacteraceae;g__Competibacter;s__	88.79	9.96	31.82	4594183	65.1	1150	4850	25.1862	0.940296	6.34289	6.52022	5.37645	6.00635	0.940296	7.1262	8.57331	10.266	7.59043	83668	183318	171646	141474	160440	0.804095	2.00009	2.25055	2.58326	1.76463
concoct.55	d__Bacteria;p__Bacteroidota;c__Bacteroidia;o__Flavobacteriales;f__;g__;s__	88.49	2.71	85.71	3413938	61.9	569	7001	11.899	5.70247	2.55221	2.35709	1.05288	0.234384	5.70247	2.86739	3.09929	2.01042	0.296198	123102	62257	52844	30785	13274	1.18308	0.679255	0.692869	0.562122	0.145997
concoct.75	d__Bacteria;p__Proteobacteria;c__Gammaproteobacteria;o__Betaproteobacteriales;f__Rhodocyclaceae;g__Thauera;s__Thauera aminoaromatica	87.7	0.28	33.33	3153329	69.1	517	7380	30.4097	11.4725	8.43816	4.57687	5.09517	0.827012	11.4725	9.48022	6.01804	9.72896	1.04512	228617	184526	116830	112331	34006	2.19714	2.01327	1.53183	2.05112	0.374022
concoct.74_sub	d__Bacteria;p__Proteobacteria;c__Gammaproteobacteria;o__Competibacterales;f__Competibacteraceae;g__Contendobacter;s__	87.25	33.58	19.54	7656588	57.5	953	9645	38.894	1.14117	4.60266	3.8506	2.71122	26.5884	1.14117	5.17106	5.06308	5.17693	33.6006	110393	200655	161779	119564	958665	1.06094	2.18925	2.12118	2.18319	10.5441
metabat2.38_sub	d__Bacteria;p__Proteobacteria;c__Gammaproteobacteria;o__Betaproteobacteriales;f__Nitrosomonadaceae;g__Nitrosomonas;s__	82.32	7.16	33.33	3164480	44.4	1017	3346	12.6646	0.634081	3.07424	2.52761	1.53783	4.89088	0.634081	3.45388	3.3235	2.93641	6.18077	40219	58093	45284	30545	83018	0.386527	0.633824	0.593745	0.55774	0.913091
metabat2.22_sub	d__Bacteria;p__Myxococcota;c__Polyangia;o__Kofleriales;f__;g__;s__	77.7	17.97	36.73	7525736	60.1	2321	3624	8.5939	6.91744	0.699961	0.574882	0.310839	0.0907797	6.91744	0.786401	0.755901	0.593532	0.114721	309451	69200	54369	38671	20893	2.97399	0.755007	0.712864	0.706117	0.229796
concoct.44_sub	d__Bacteria;p__Cyanobacteriota;c__Vampirovibrionia;o__Obscuribacterales;f__Obscuribacteraceae;g__Obscuribacter;s__	77.59	2.88	40	4961191	53.2	1524	3518	7.69221	5.3795	0.925852	0.809422	0.461191	0.116244	5.3795	1.04019	1.06429	0.880621	0.146902	148493	38553	30747	21242	13620	1.4271	0.420632	0.403142	0.387871	0.149802
metabat2.37	d__Bacteria;p__Proteobacteria;c__Gammaproteobacteria;o__Betaproteobacteriales;f__Burkholderiaceae;g__Ideonella_A;s__	77.08	6.68	54.55	2574254	69.8	883	3068	22.8578	2.10366	7.54837	7.64723	4.28672	1.2718	2.10366	8.48054	10.0552	8.18527	1.60722	95817	159112	145452	93423	35756	0.920854	1.73599	1.90711	1.70587	0.39327
metabat2.32_sub	d__Bacteria;p__Proteobacteria;c__Gammaproteobacteria;o__Betaproteobacteriales;f__Burkholderiaceae;g__Limnohabitans;s__	75.47	2.78	36.84	2541135	64.5	368	9681	16.4991	7.02105	3.89013	2.87551	2.30214	0.410279	7.02105	4.37053	3.78094	4.39582	0.518483	108957	70651	53136	42363	14447	1.04714	0.770838	0.696697	0.773532	0.158898
concoct.115	d__Bacteria;p__Actinobacteriota;c__Actinobacteria;o__Actinomycetales;f__Dermatophilaceae;g__GCA-2748155;s__	71.65	5.21	76.92	2483330	69	881	2918	11.9325	0.436654	3.277	3.39778	3.1184	1.70266	0.436654	3.68168	4.46767	5.95443	2.15171	39166	65762	60786	52839	32950	0.376407	0.717496	0.797001	0.96482	0.362407
maxbin2.034	d__Bacteria;p__Proteobacteria;c__Gammaproteobacteria;o__Competibacterales;f__Competibacteraceae;g__Competibacter;s__	71.17	2.88	30.77	2798331	58.3	627	5488	91.583	2.04917	23.3175	22.3643	13.1362	30.7159	2.04917	26.1971	29.4064	25.0829	38.8167	48975	286400	264971	164115	411909	0.470677	3.12477	3.47419	2.99668	4.53047
metabat2.16_sub	d__Bacteria;p__Proteobacteria;c__Gammaproteobacteria;o__Competibacterales;f__Competibacteraceae;g__Contendobacter;s__	70.58	6.26	41.03	3691759	60.2	1072	3854	13.3601	0.430878	4.22198	3.20931	2.33242	3.16549	0.430878	4.74337	4.21986	4.45363	4.00033	46567	97700	74421	56354	71867	0.447534	1.06596	0.975777	1.029	0.790444
maxbin2.041_sub	d__Bacteria;p__Nitrospirota;c__Nitrospiria;o__Nitrospirales;f__Nitrospiraceae;g__Nitrospira_A;s__	70.32	12.78	41.18	3902234	56.8	1061	4138	57.1139	1.52119	16.9712	16.0577	9.88297	12.6808	1.52119	19.067	21.114	18.871	16.0251	57624	301225	275787	177677	243521	0.553798	3.28651	3.61601	3.24431	2.67842
concoct.70	d__Bacteria;p__Firmicutes;c__Bacilli;o__Staphylococcales;f__Staphylococcaceae;g__Staphylococcus;s__Staphylococcus warneri	69.81	0.68	50	1948115	33.5	580	3636	16.4399	0.360884	0.0890363	0.0626806	0.0515765	15.8758	0.360884	0.100032	0.0824175	0.0984827	20.0627	34801	8353	5883	4868	162941	0.334457	0.0911354	0.0771355	0.0888878	1.79214
concoct.4	d__Bacteria;p__Chloroflexota;c__Anaerolineae;o__Promineofilales;f__Promineofilaceae;g__Promineofilum;s__	65.74	6.46	30.77	3230056	64.9	1131	3022	12.5057	0.652135	4.29091	3.77268	2.56768	1.22228	0.652135	4.8208	4.96062	4.90286	1.54463	60618	110004	91266	66462	34334	0.582572	1.2002	1.19664	1.21357	0.37763
metabat2.15	d__Bacteria;p__Elusimicrobiota;c__Elusimicrobia;o__F11;f__;g__;s__	61.65	10.23	25	1653066	63.6	606	2875	8.11101	2.93863	2.39919	1.49145	0.97312	0.308617	2.93863	2.69547	1.96108	1.85812	0.39001	41429	32092	21919	15916	7883	0.398155	0.35014	0.287393	0.29062	0.0867028
concoct.67_sub	d__Bacteria;p__Patescibacteria;c__Paceibacteria;o__UBA9983;f__Kaiserbacteraceae;g__OLB19;s__	59.44	2.56	0	995276	45.1	156	8661	14.9145	14.34	0.242724	0.166583	0.0993624	0.0659164	14.34	0.272698	0.219037	0.189727	0.0833008	69496	4184	2936	2161	2744	0.667895	0.0456495	0.0384956	0.039459	0.0301805
concoct.42	d__Bacteria;p__Bacteroidota;c__Bacteroidia;o__NS11-12g;f__;g__;s__	56.06	4.74	20	1914757	42	828	2252	6.38744	6.00635	0.150846	0.0993656	0.0656914	0.0651895	6.00635	0.169474	0.130654	0.125434	0.0823822	75753	8680	6119	4687	5974	0.728028	0.0947031	0.0802298	0.0855828	0.0657063
concoct.3	d__Bacteria;p__Bacteroidota;c__Bacteroidia;o__Chitinophagales;f__Saprospiraceae;g__OLB8;s__	55.73	0.25	100	2015919	38.6	741	2798	8.69076	4.55328	2.12035	1.10788	0.771604	0.137651	4.55328	2.38219	1.45673	1.47334	0.173955	67945	25416	14650	10823	7743	0.652989	0.277301	0.192085	0.197624	0.085163
concoct.97	d__Bacteria;p__Bacteroidota;c__Bacteroidia;o__Chitinophagales;f__Chitinophagaceae;g__Hydrotalea;s__	55.72	0.41	50	1413391	31.6	521	2700	10.7276	7.84769	1.09662	1.14726	0.477259	0.158765	7.84769	1.23204	1.50851	0.911301	0.200637	86176	15371	12645	7677	9446	0.828199	0.167705	0.165796	0.140179	0.103894
maxbin2.015_sub	d__Bacteria;p__Proteobacteria;c__Gammaproteobacteria;o__Betaproteobacteriales;f__Rhodocyclaceae;g__;s__	50.09	8.8	32.56	2661779	63.8	941	2929	12.1829	6.60091	2.22311	1.65849	1.33573	0.364676	6.60091	2.49765	2.18072	2.55051	0.460853	118755	59631	45013	36241	15660	1.1413	0.650604	0.590192	0.661747	0.17224
maxbin2.037_sub	d__Bacteria;p__Proteobacteria;c__Gammaproteobacteria;o__Betaproteobacteriales;f__Rhodocyclaceae;g__Zoogloea;s__	49.61	7.2	18.97	2111489	62.7	657	3620	12.8136	2.15508	4.63061	2.85178	2.65494	0.521197	2.15508	5.20245	3.74975	5.06946	0.658654	44948	61824	40501	36477	12003	0.431975	0.674531	0.531032	0.666056	0.132017
metabat2.41_sub	d__Bacteria;p__Proteobacteria;c__Gammaproteobacteria;o__Betaproteobacteriales;f__Rhodocyclaceae;g__Dechloromonas;s__	48.88	2.57	41.67	2176424	56.9	817	2744	8.61525	1.73601	2.71634	2.13193	1.64894	0.382025	1.73601	3.05179	2.80323	3.14857	0.482778	37518	40045	30199	24316	9787	0.360569	0.436911	0.395957	0.444001	0.107644
concoct.58_sub	d__Bacteria;p__Chloroflexota;c__Anaerolineae;o__Promineofilales;f__Promineofilaceae;g__Promineofilum;s__	47.39	2.91	20	1821830	59.9	697	2664	6.9052	0.596454	2.34012	1.94015	1.48013	0.548343	0.596454	2.62911	2.55107	2.82622	0.692959	25057	34976	27840	21485	10662	0.240812	0.381606	0.365027	0.392308	0.117268
cocacola.59_sub	d__Bacteria;p__Bacteroidota;c__Bacteroidia;o__;f__;g__;s__	45.38	18.3	1.37	2281514	42.9	954	2241	10.1974	5.23054	1.80358	1.65849	0.792733	0.712052	5.23054	2.0263	2.18072	1.51368	0.899844	71097	24354	20848	11825	13919	0.683281	0.265714	0.27335	0.21592	0.153091
concoct.52_sub	d__Bacteria;p__Planctomycetota;c__Planctomycetes;o__Gemmatales;f__;g__;s__	44.83	3.49	66.67	2457277	53.8	1026	2397	6.21012	0.314455	1.88889	2.02386	1.59703	0.385894	0.314455	2.12215	2.66113	3.04944	0.487667	21642	30421	28953	23585	9489	0.207992	0.331908	0.37962	0.430653	0.104367
maxbin2.044_sub	d__Bacteria;p__Proteobacteria;c__Gammaproteobacteria;o__Betaproteobacteriales;f__Burkholderiaceae;g__;s__	38.75	12.13	2.56	2421039	70.9	1176	1964	10.6631	1.63235	3.28536	3.24078	1.91376	0.590817	1.63235	3.69108	4.26123	3.65423	0.746636	79301	92962	80697	55841	24283	0.762126	1.01426	1.05807	1.01963	0.267082
maxbin2.046_sub	d__Bacteria;p__Proteobacteria;c__Gammaproteobacteria;o__Betaproteobacteriales;f__Rhodocyclaceae;g__;s__	37.4	4.46	4.35	2368688	62.4	331	13900	22.82	1.586	8.4095	6.23762	5.02282	1.56407	1.586	9.44802	8.20172	9.59082	1.97657	45571	108798	80535	65821	25672	0.437962	1.18704	1.05594	1.20187	0.282359
concoct.47_sub	d__Bacteria;p__Firmicutes;c__Bacilli;o__Lactobacillales;f__Streptococcaceae;g__Streptococcus;s__	37.2	0.36	16.67	639201	40.4	267	2401	18.0624	0.299388	0.167658	0.150998	0.0895086	17.3548	0.299388	0.188362	0.198544	0.170912	21.9319	8086	2357	1891	1362	71943	0.0777109	0.025716	0.024794	0.0248696	0.79128
binsanity-kmean-bin_21-bin_0-refined_1_sub	d__Bacteria;p__Nitrospirota;c__Nitrospiria;o__Nitrospirales;f__Nitrospiraceae;g__Nitrospira_A;s__	35.9	2.5	66.67	1184535	56.3	191	10818	28.3922	0.528444	9.5466	8.92238	5.79302	3.60172	0.528444	10.7255	11.7319	11.0615	4.55162	9985	52640	47176	32375	22404	0.0959613	0.574329	0.618552	0.591155	0.246415
binsanity-kmean-bin_66-bin_0-refined_3_sub	d__Bacteria;p__Chloroflexota;c__Anaerolineae;o__Anaerolineales;f__envOPS12;g__OLB14;s__	35.61	0.91	0	782627	53.8	244	3484	15.3889	12.2641	1.61414	0.744822	0.618968	0.146915	12.2641	1.81348	0.979352	1.18189	0.185662	61542	12249	6883	5874	2510	0.591452	0.133643	0.0902471	0.107257	0.0276068
binsanity-kmean-bin_84-bin_0-refined_0	d__Bacteria;p__Patescibacteria;c__Paceibacteria;o__Moranbacterales;f__UBA1568;g__;s__	30.43	0	0	472427	50	73	8385	11.2752	5.79266	2.01237	1.9615	1.17206	0.33663	5.79266	2.26089	2.57914	2.238	0.425411	16319	6103	5333	3537	1725	0.156835	0.0665868	0.0699241	0.0645842	0.0189728
maxbin2.019_sub	d__Bacteria;p__Proteobacteria;c__Gammaproteobacteria;o__Betaproteobacteriales;f__Rhodocyclaceae;g__;s__	15.77	2.74	42.86	1161350	59.8	311	4402	14.7394	5.52014	4.13895	2.28996	2.33747	0.452876	5.52014	4.65009	3.01102	4.46328	0.572314	39826	30344	18825	17710	5866	0.38275	0.331068	0.246826	0.323378	0.0645184
binsanity-kmean-bin_38-bin_0-refined_1_sub	d__Bacteria;p__Proteobacteria;c__Gammaproteobacteria;o__Competibacterales;f__Competibacteraceae;g__Contendobacter;s__	9.12	0	0	552288	54.3	103	7406	15.6103	0.464064	1.90465	1.63333	1.11767	10.4906	0.464064	2.13987	2.14764	2.13413	13.2573	5808	7606	6232	4553	29802	0.0558181	0.0829853	0.0817114	0.083136	0.327783
