# Supplementary material for: Universal activity-based labeling method for ammonia- and alkane-oxidizing bacteria
Source: ISME J. 2021 Nov 6;16(4):958–71. doi: 10.1038/s41396-021-01144-0 (PMC8941013; doi:10.1038/s41396-021-01144-0)
Supplement: Supplementary file 3 — Supplementary Table S5 [file 41396_2021_1144_MOESM3_ESM.xlsx]

## Sheet: DRAM_MIMAG
MAG (from sorted-only assembly)	Closest automated bin (from co-assembly)	number of scaffolds	taxonomy	completeness score	contamination score	5S rRNA	16S rRNA	23S rRNA	tRNA count	assembly quality
GWWTP Streptococcus	concoct.47_sub	423	d__Bacteria;p__Firmicutes;c__Bacilli;o__Lactobacillales;f__Streptococcaceae;g__Streptococcus;s__Streptococcus thermophilus	38.92	1.4				14	low
GWWTP Staphylococcus	concoct.70	537	d__Bacteria;p__Firmicutes;c__Bacilli;o__Staphylococcales;f__Staphylococcaceae;g__Staphylococcus;s__Staphylococcus warneri	69.72	0.46	GWWTP_concoct.70_ref, (2007, 2115)			17	med
GWWTP Nitrospira	maxbin2.041_sub	383	d__Bacteria;p__Nitrospirota;c__Nitrospiria;o__Nitrospirales;f__Nitrospiraceae;g__Nitrospira_A;s__	36.89	0.97		GWWTP_maxbin2.041_sub_ref, (1, 1516)	GWWTP_maxbin2.041_sub_ref, (2027, 4390)	13	low
GWWTP Nitrosomonas	metabat2.58	106	d__Bacteria;p__Proteobacteria;c__Gammaproteobacteria;o__Burkholderiales;f__Nitrosomonadaceae;g__Nitrosomonas;s__	99.04	0.72	GWWTP_metabat2.58_ref, (5813, 5919)	GWWTP_metabat2.58_ref, (816, 2348)	GWWTP_metabat2.58_ref, (2842, 5730)	39	high
GWWTP Competibacter	maxbin2.034	1010	d__Bacteria;p__Proteobacteria;c__Gammaproteobacteria;o__Competibacterales;f__Competibacteraceae;g__Competibacter;s__	87.44	8.68				41	med
GWWTP Contendobacter1	concoct.74_sub	844	d__Bacteria;p__Proteobacteria;c__Gammaproteobacteria;o__Competibacterales;f__Competibacteraceae;g__Contendobacter;s__	60.93	8.57				25	med
GWWTP Contendobacter2	metabat2.44	111	d__Bacteria;p__Proteobacteria;c__Gammaproteobacteria;o__Competibacterales;f__Competibacteraceae;g__RXIV01;s__	96.59	2.35				45	med
GWWTP Contendobacter3	metabat2.35	453	d__Bacteria;p__Proteobacteria;c__Gammaproteobacteria;o__Competibacterales;f__Competibacteraceae;g__RXIV01;s__	91.69	3.37				40	med
